# Supplementary material for: Forensic Proteomics for the Discovery of New post mortem Interval Biomarkers: A Preliminary Study
Source: Int J Mol Sci. 2023 Sep 27;24(19):14627. doi: 10.3390/ijms241914627 (PMC10572818; doi:10.3390/ijms241914627)
Supplement: Supplementary file 1 [file ijms-24-14627-s001.zip]

Archive with 1 entries (1 files):
- ijms-2613466-supplementary.pdf
